# Supplementary material for: Professors' Expectations About Online Education and Its Relationship With Characteristics of University Entrance and Students' Academic Performance During the COVID-19 Pandemic
Source: Front Psychol. 2021 Apr 8;12:642391. doi: 10.3389/fpsyg.2021.642391 (PMC8060569; doi:10.3389/fpsyg.2021.642391)
Supplement: Supplementary file 1 [file Table_1.XLSX]

## Sheet: Sheet 1
	Modelo 1			Modelo 2			Modelo 3
Coeficiente	b	valor-p		b	valor-p		b	valor-p
Efectos fijos
(Intercept)	-0.593763	0.151543		-0.53111	0.206668		-0.568178	0.178701
Género estudiante=Masculino	-0.102906	3.99828e-25		-0.102821	4.38582e-25		0.098816	1.46452e-51
Edad al entrar	0.00169979	0.770768		0.00162982	0.77997		0.00972044	1.13398e-06
tipo establecimiento=PARTICULAR PAGADO	0.0695296	2.8819e-05		0.0695513	2.86585e-05		0.0299723	5.08255e-08
tipo establecimiento=PARTICULAR SUBVENCIONADO	0.0377158	0.000330915		0.0378083	0.000320018		-0.0109042	0.000650485
tipo establecimiento=SIN INFORMACIÓN	0.010001	0.807755		0.0101735	0.804509		0.041448	2.28853e-09
Notas secundaria	0.0983779	1.87223e-51		0.098296	2.24196e-51		0.00286354	0.330652
Notas secundaria²	0.00671069	7.21673e-11		0.00670433	7.52079e-11		-0.079351	0.270092
PSU Lenguaje	0.0302466	3.33288e-08		0.0301418	3.71851e-08		0.487136	0.000243036
PSU Lenguaje²	-0.00896857	0.00340989		-0.00896359	0.00342866		0.573339	4.48764e-05
PSU Matemáticas	0.0421936	9.80783e-10		0.0422417	9.36726e-10		0.274708	0.00794389
PSU Matemáticas²	0.00627748	0.0264718		0.00629498	0.0260566		0.247921	0.10483
Sin nota previa universidad	0.651388	0.00413708		0.651979	0.00410427		0.0641705	0.667627
Notas previas universidad	0.621124	8.12378e-34		0.620851	8.72544e-34		0.243734	0.0815661
Notas previas universidad²	0.321795	5.35861e-12		0.321884	5.30051e-12		0.0183631	0.817223
Género docente=Masculino	-0.0898988	0.203841		-0.0896033	0.210958		-0.0439575	0.654482
disciplina docente=CIENCIAS AGRÍCOLAS	0.475258	0.000254275		0.482129	0.00026496		0.0465387	0.589934
disciplina docente=CIENCIAS MÉDICAS Y DE LA SALUD	0.51687	0.00013603		0.555234	7.05612e-05		-0.245197	0.548078
docente.disciplinaCIENCIAS SOCIALES	0.267249	0.00851992		0.270985	0.00856185		-0.171722	0.668462
disciplina docente=HUMANIDADES	0.211923	0.162851		0.234612	0.123107		-0.0400407	0.921787
disciplina docente=INGENIERÍA Y TECNOLOGÍA	0.244266	0.0763069		0.250541	0.0716821		-0.10248	5.7266e-25
Jornada docente=más de 22 horas	0.015529	0.839597		0.0139644	0.859774		0.00273388	0.639773
Experiencia - Capacitación: Si	0.0944584	0.515984		0.071725	0.629795		0.067393	4.94951e-05
Experiencia - Cursos : 1	-0.0435037	0.651776		-0.0536012	0.583479		0.0369735	0.000429883
Experiencia – Cursos: 2 o más	0.0191603	0.820074		0.0294107	0.732192		0.00546905	0.894463
Habilidad autoinformada: Baja habilidad	-0.208714	0.602894		-0.260812	0.521267		0.644687	8.48291e-35
Habilidad autoinformada: Moderada habilidad	-0.121886	0.756975		-0.181651	0.649256		0.299577	3.35646e-10
Habilidad autoinformada: Alta habilidad	0.00773843	0.984603		-0.0559175	0.890494		0.759666	0.00111157
Compromiso Institucional				-0.0113398	0.798953		0.0208788	0.666157
Autoeficacia docente para la educación en línea				0.117255	0.012915		0.123462	0.0171804
Relación con el estudiante				0.0197608	0.687171		-0.0730223	0.173252
Aporte de los recursos en línea				-0.0241431	0.625582		-0.0357645	0.513447
Planificación de la asignatura				-0.0240172	0.625606		-0.0523997	0.326899
Hogar y actividades en periodo de crisis				0.00240153	0.959036		0.0518487	0.311744
Comparación con la presencialidad				0.0111587	0.799605		0.0515665	0.281384
Evaluación en línea				0.0261673	0.616757		-0.0122858	0.82539
Procesos de enseñanza				-0.0485816	0.329339		-2.98651e-05	0.999565
Promedio.Notas.s:f1.comp.s							0.00628081	0.405746
Promedio.Notas.s:f2.auto.s							0.000390078	0.961972
Promedio.Notas.s:f3.rel.est.s							-0.029507	0.000352983
Promedio.Notas.s:f4.aport.ea.s							0.0110429	0.220689
Promedio.Notas.s:f5.plan.s							2.65788e-05	0.997536
Promedio.Notas.s:f6.hogar.s							0.00643424	0.393826
Promedio.Notas.s:f7.comp.s							-0.000310889	0.965407
Promedio.Notas.s:f8.eva.online.s							-0.0137411	0.0970056
Promedio.Notas.s:f9.segui.ea.s							0.023713	0.00504534
Promedio.Notas.s2:f1.comp.s							0.0010641	0.735013
Promedio.Notas.s2:f2.auto.s							-0.00065048	0.779356
Promedio.Notas.s2:f3.rel.est.s							-0.000283867	0.947565
Promedio.Notas.s2:f4.aport.ea.s							-0.00259194	0.500049
Promedio.Notas.s2:f5.plan.s							-0.000369234	0.903788
Promedio.Notas.s2:f6.hogar.s							0.00237328	0.295678
Promedio.Notas.s2:f7.comp.s							0.00237181	0.270412
Promedio.Notas.s2:f8.eva.online.s							-0.00163092	0.437036
Promedio.Notas.s2:f9.segui.ea.s							0.000860008	0.753197
Puntaje.Lenguaje.s:f1.comp.s							-0.00609169	0.363874
Puntaje.Lenguaje.s:f2.auto.s							-0.00845749	0.222776
Puntaje.Lenguaje.s:f3.rel.est.s							-0.0193694	0.00648125
Puntaje.Lenguaje.s:f4.aport.ea.s							0.00536934	0.482043
Puntaje.Lenguaje.s:f5.plan.s							-0.000261478	0.972338
Puntaje.Lenguaje.s:f6.hogar.s							0.0102589	0.119797
Puntaje.Lenguaje.s:f7.comp.s							0.00747663	0.231453
Puntaje.Lenguaje.s:f8.eva.online.s							0.00791744	0.270414
Puntaje.Lenguaje.s:f9.segui.ea.s							-0.000811231	0.911575
Puntaje.Lenguaje.s2:f1.comp.s							-0.00679645	0.0922432
Puntaje.Lenguaje.s2:f2.auto.s							0.00881033	0.0203774
Puntaje.Lenguaje.s2:f3.rel.est.s							-0.00223869	0.608413
Puntaje.Lenguaje.s2:f4.aport.ea.s							-0.00202821	0.64432
Puntaje.Lenguaje.s2:f5.plan.s							-0.000944542	0.822861
Puntaje.Lenguaje.s2:f6.hogar.s							-0.00429653	0.248137
Puntaje.Lenguaje.s2:f7.comp.s							0.00177976	0.635457
Puntaje.Lenguaje.s2:f8.eva.online.s							0.00489384	0.266649
Puntaje.Lenguaje.s2:f9.segui.ea.s							-0.00099418	0.808688
Puntaje.Matemáticas.s:f1.comp.s							0.0294493	0.000270008
Puntaje.Matemáticas.s:f2.auto.s							0.00530344	0.536908
Puntaje.Matemáticas.s:f3.rel.est.s							-0.0151589	0.0847534
Puntaje.Matemáticas.s:f4.aport.ea.s							-0.00875427	0.351867
Puntaje.Matemáticas.s:f5.plan.s							-0.0110236	0.219806
Puntaje.Matemáticas.s:f6.hogar.s							0.00633806	0.426218
Puntaje.Matemáticas.s:f7.comp.s							-0.0175111	0.0204459
Puntaje.Matemáticas.s:f8.eva.online.s							-0.0250032	0.00482908
Puntaje.Matemáticas.s:f9.segui.ea.s							0.0269462	0.00215809
Puntaje.Matemáticas.s2:f1.comp.s							0.0106524	0.0032352
Puntaje.Matemáticas.s2:f2.auto.s							-0.00589959	0.101954
Puntaje.Matemáticas.s2:f3.rel.est.s							0.00333193	0.393654
Puntaje.Matemáticas.s2:f4.aport.ea.s							0.00293996	0.50694
Puntaje.Matemáticas.s2:f5.plan.s							-0.0135247	0.000741708
Puntaje.Matemáticas.s2:f6.hogar.s							0.00175696	0.605092
Puntaje.Matemáticas.s2:f7.comp.s							-0.00455536	0.165771
Puntaje.Matemáticas.s2:f8.eva.online.s							-0.0113101	0.0098122
Puntaje.Matemáticas.s2:f9.segui.ea.s							0.00925332	0.0168348
nota.previa.s:f1.comp.s							-0.0641463	0.271608
nota.previa.s:f2.auto.s							0.0303574	0.655004
nota.previa.s:f3.rel.est.s							0.162205	0.0146608
nota.previa.s:f4.aport.ea.s							0.00179375	0.980983
nota.previa.s:f5.plan.s							0.12745	0.0577032
nota.previa.s:f6.hogar.s							-0.223832	0.000810261
nota.previa.s:f7.comp.s							0.014276	0.815671
nota.previa.s:f8.eva.online.s							0.0238484	0.691787
nota.previa.s:f9.segui.ea.s							-0.0101018	0.889459
nota.previa.s2:f1.comp.s							-0.00649901	0.903133
nota.previa.s2:f2.auto.s							-0.0595824	0.334251
nota.previa.s2:f3.rel.est.s							-0.00170891	0.977778
nota.previa.s2:f4.aport.ea.s							0.0178406	0.787876
nota.previa.s2:f5.plan.s							-0.035548	0.560949
nota.previa.s2:f6.hogar.s							0.174354	0.00318336
nota.previa.s2:f7.comp.s							-0.0812817	0.141861
nota.previa.s2:f8.eva.online.s							0.0647459	0.261762
nota.previa.s2:f9.segui.ea.s							-0.119546	0.0675339
sin.nota.previa:f1.comp.s							-0.0939296	0.717823
sin.nota.previa:f2.auto.s							0.212936	0.482487
sin.nota.previa:f3.rel.est.s							0.341852	0.250086
sin.nota.previa:f4.aport.ea.s							-0.00764128	0.98162
sin.nota.previa:f5.plan.s							0.307351	0.295861
sin.nota.previa:f6.hogar.s							-0.909652	0.00204439
sin.nota.previa:f7.comp.s							0.117842	0.663934
sin.nota.previa:f8.eva.online.s							-0.0352768	0.898008
sin.nota.previa:f9.segui.ea.s							0.259416	0.415446
Efectos aleatorios
σ Alumno	0.296			0.296			0.296
σ Asignatura	0.497			0.496			0.503
σ Docente	0.515			0.519			0.519
σ Facultad	0.079			0.068			0.068
σ Residual	0.532			0.532			0.53
R² Nakagawa
General	0.138			0.145			0.153
Asignatura	0.41			0.41			0.413
Facultad	0.077			0.08			0.055
Alumno	0.023			0.005			0.007
Docente	0.87			0.903			0.902
Nivel 1- Asignatura	0.003			0.003			0.01
